# Supplementary material for: Attenuation of Aging-Related Oxidative Stress Pathways by Phytonutrients: A Computational Systems Biology Analysis
Source: Nutrients. 2023 Aug 28;15(17):3762. doi: 10.3390/nu15173762 (PMC10489992; doi:10.3390/nu15173762)
Supplement: Supplementary file 1 [file nutrients-15-03762-s001.zip]

Archive with 1 entries (1 files):
- nutrients-2567509-supplementary.pdf
